# Supplementary material for: Structural and evolutionary determinants of Argonaute function
Source: Nucleic Acids Res. 2025 Sep 29;53(18):gkaf962. doi: 10.1093/nar/gkaf962 (PMC12477606; doi:10.1093/nar/gkaf962)
Supplement: gkaf962_Supplemental_Files [file gkaf962_supplemental_files.zip]

Archive with 3 entries (3 files):
- code.zip
- Sup. Data.zip
- Supplementary_Figs.pdf
